# Supplementary material for: Development of a Nomogram to Estimate the 60-Day Probability of Death or Culling Due to Severe Clinical Mastitis in Dairy Cows at First Veterinary Clinical Evaluation
Source: Vet Sci. 2023 Apr 1;10(4):268. doi: 10.3390/vetsci10040268 (PMC10141895; doi:10.3390/vetsci10040268)
Supplement: Supplementary file 1 [file vetsci-10-00268-s001.zip]

Archive with 1 entries (1 files):
- vetsci-2208522-supplementary.pdf
